# Supplementary material for: Do Family Physicians’ Recommendations for Influenza and Pneumococcal Vaccines Impact the Elderly Aged ≥60 Years? A Cross-Sectional Study in Six Chinese Cities
Source: Vaccines (Basel). 2025 Aug 21;13(8):886. doi: 10.3390/vaccines13080886 (PMC12389752; doi:10.3390/vaccines13080886)
Supplement: Supplementary file 1 [file vaccines-13-00886-s001.zip]

Archive with 1 entries (1 files):
- vaccines-3760025-supplementary.pdf
